# Supplementary material for: The Effect of Deep Sedation with High Flow Nasal Oxygen Therapy on the Transcutaneous CO2 and Mitochondrial Oxygenation: A Single-Center Observational Study
Source: Sensors (Basel). 2025 Dec 13;25(24):7573. doi: 10.3390/s25247573 (PMC12737040; doi:10.3390/s25247573)
Supplement: Supplementary file 1 [file sensors-25-07573-s001.zip]

Archive with 3 entries (3 files):
- Figure S1.pdf
- Figure S2.pdf
- supl_table_S1.xlsx
