# Supplementary material for: The Effect of Deep Sedation with High Flow Nasal Oxygen Therapy on the Transcutaneous CO2 and Mitochondrial Oxygenation: A Single-Center Observational Study
Source: Sensors (Basel). 2025 Dec 13;25(24):7573. doi: 10.3390/s25247573 (PMC12737040; doi:10.3390/s25247573)
Supplement: Supplementary file 1 [file sensors-25-07573-s001.zip › supl_table_S1.xlsx]

## Sheet: Sheet1
Supplemental Table S1. Median mitoVO2 five minutes before the start and five minutes before the end of DS compared using the Wilcoxon signed-rank test
	Five minutes before start of DS	Five minutes before end of DS	p-value
Median (Q1-Q3)	4.12 (3.47-4.78)	4.32 (3.40-5.63)	0.37
mitoVO2 (mmHg s-1)
* Denotes a significant effect
Abbreviations: mitoVO2, mitochondrial oxygen consumption; IQR, inter quartile range; DS, deep sedation; mmHg, millimeters of mercury.
